# Supplementary material for: Genome at Juncture of Early Human Migration: A Systematic Analysis of Two Whole Genomes and Thirteen Exomes from Kuwaiti Population Subgroup of Inferred Saudi Arabian Tribe Ancestry
Source: PLoS One. 2014 Jun 4;9(6):e99069. doi: 10.1371/journal.pone.0099069 (PMC4045902; doi:10.1371/journal.pone.0099069)
Supplement: Dataset S1 — Data set of all identified exomic SNPs (known and novel) from the UE data set of the 15 samples. The data is presented in Variant Call Format (VCF). (GZ) [file pone.0099069.s013.gz]

Archive with 1 entries (1 files):
- pone.0099069.s013
